# Supplementary material for: Functional Characterization of IPSC-Derived Brain Cells as a Model for X-Linked Adrenoleukodystrophy
Source: PLoS One. 2015 Nov 18;10(11):e0143238. doi: 10.1371/journal.pone.0143238 (PMC4651558; doi:10.1371/journal.pone.0143238)
Supplement: S1 Dataset — (XLSX) [file pone.0143238.s001.xlsx]

## Sheet: Fig 5A
		Levels of GalCerb					OD was normalized by protein
		1	2	3	Mean	sd
Control	Neurons	0.01	0.01	0.02	0.0133333	0.0057735
	Astrocytes	0.04	0.07	0.05	0.0533333	0.0152753
	Oligodendrocytes	0.18	0.15	0.17	0.166667	0.0152753
AMN	Neurons	0.01	0.01	0.03	0.0166667	0.011547
	Astrocytes	0.01	0.03	0.01	0.0166667	0.011547
	Oligodendrocytes	0.23	0.24	0.21	0.226667	0.0152753
cALD	Neurons	0.03	0.02	0.01	0.02	0.01
	Astrocytes	0.04	0.03	0.02	0.03	0.01
	Oligodendrocytes	0.21	0.22	0.27	0.233333	0.0321455

## Sheet: Fig 5B
	Astrocytes
	A	B	mean	sd
basal	70845	55681
highest	79073	68718
Peak-basal	8228	13037	10632.5	2404.5
	Oligodendrocytes						Peak-basal (Arbitrary Unit)			peak-basal/10000
basal	81007	84852					mean	sd		mean	SD
highest	109210	99511				Astrocytes	10632.5	2404.5		1.06325	0.24045
	28203	14659	21431	6772		Oligodendrocytes	21431	6772		2.1431	0.6772
	Neurons					Neurons	61485.5	1458.5		6.14855	0.14585
basal	75229	73688
highest	135256	136632
	60027	62944	61485.5	1458.5

## Sheet: Fig 5C-E
	Astrocytes
	IL-1b/GAPDH						IL-6/GAPDH						TNFa/GAPDH
		Mean	SD	Mann Whitney test				Mean	SD	Mann Whitney test				Mean	SD	Mann Whitney test
Control	1.02465						0.931684						0.28003
	3.43388						0.818067						0.221452
	2.88467	2.44773	1.26265		p value (confidence intervals 99%)		0.970471	0.906741	0.0792047		p value (confidence intervals 99%)		0.464892	0.322124	0.127062		p value (confidence intervals 99%)
AMN	1.42583			Control vs AMN	0.5	ns	18.0822			Control vs AMN	0.05	*	1.70188			Control vs AMN	0.05	*
	2.38251			Control vs cALD	0.05	*	24.2993			Control vs cALD	0.05	*	1.00161			Control vs cALD	0.05	*
	2.94324	2.25053	0.767266	AMN vs cALD	0.05	*	20.7904	21.0573	3.11712	AMN vs cALD	0.05	*	1.34796	1.35048	0.350141	AMN vs cALD	0.2	ns
cALD	7.56828						38.11						2.24653
	8.77869						47.2014						2.16271
	11.2567	9.20121	1.88014				49.9381	45.0831	6.19201				1.29641	1.90189	0.526028
	IL-1b/GAPDH			IL-6/GAPDH			TNFa/GAPDH
	Mean	SD		Mean	SD		Mean	SD
Control	2.44773	1.26265		0.906741	0.0792047		0.322124	0.127062
AMN	2.25053	0.767266		21.0573	3.11712		1.35048	0.350141
cALD	9.20121	1.88014		45.0831	6.19201		1.90189	0.526028

## Sheet: Fig 6A
		IL-1b/GAPDH
		Astrocytes					Neurons					Oligodendrocytes
			Mean	SD				Mean	SD				Mean	SD
	Control	3.43388					2.79152					0.575616
		2.88467	3.15927	0.388351			3.66668	3.2291	0.618832			0.73544	0.655528	0.113013
	Control + Cytokines	3.91089					5.71249					3.29412
		4.32092	4.1159	0.289933			5.34721	5.52985	0.258298			2.68694	2.99053	0.429348
	Control + Cytokines + LPS	10.2663					7.93942					2.03154
		9.05317	9.65972	0.857799			3.71068	5.82505	2.99017			2.24049	2.13602	0.147748
	AMN	2.38251					1.38929					1.06218
		2.94324	2.66287	0.396491			1.76725	1.57827	0.267261			1.63827	1.35023	0.407353
	AMN + Cytokines	4.01483					6.70697					2.42606
		4.35358	4.1842	0.239531			5.98083	6.3439	0.51346			2.65963	2.54285	0.165163
	AMN + Cytokines + LPS	14.565					5.32289					5.98641
		15.8596	15.2123	0.915383			5.61876	5.47082	0.209211			5.49739	5.7419	0.345794
	cALD	8.77869					3.57234					1.69662
		11.2567	10.0177	1.75219			3.73694	3.65464	0.116386			1.97539	1.836	0.19712
	cALD + Cytokines	5.34782					5.30195					1.54262
		6.47946	5.91364	0.800192			2.54595	3.92395	1.94879			1.77077	1.65669	0.161323
	cALD + Cytokines + LPS	29.9384					2.2862					2.87479
		29.21	29.5742	0.515043			2.49511	2.39065	0.14772			2.50411	2.68945	0.262115
		IL-1b/GAPDH
		Astrocytes		Neurons		Oligodendrocytes
		Mean	SD	Mean	SD	Mean	SD
Control	Control	3.15927	0.388351	3.2291	0.618832	0.655528	0.113013
	Control + Cytokines	4.1159	0.289933	5.52985	0.258298	2.99053	0.429348
	Control + Cytokines + LPS	9.65972	0.857799	5.82505	2.99017	2.13602	0.147748
AMN	AMN	2.66287	0.396491	1.57827	0.267261	1.35023	0.407353
	AMN + Cytokines	4.1842	0.239531	6.3439	0.51346	2.54285	0.165163
	AMN + Cytokines + LPS	15.2123	0.915383	5.47082	0.209211	5.7419	0.345794
ALD	cALD	10.0177	1.75219	3.65464	0.116386	1.836	0.19712
	cALD + Cytokines	5.91364	0.800192	3.92395	1.94879	1.65669	0.161323
	cALD + Cytokines + LPS	29.5742	0.515043	2.39065	0.14772	2.68945	0.262115

## Sheet: Fig 6B
	IL-6/GAPDH
	Astrocytes					Neurons					Oligodendrocytes
		Mean	SD				Mean	SD				Mean	SD
	0.931684
	0.818067					17.1435						2.45373
Control	0.970471	0.906741	0.0792047			20.3618	18.7526	2.27563				2.74651	2.60012	0.207027
	1.24069
	1.82749					37.3794						14.2782
Control + Cytokines	2.47784	1.84867	0.618849			30.2522	33.8158	5.0397				13.7697	14.024	0.359557
	17.5505
	19.1442					7.32729						9.77506
Control + Cytokines + LPS	23.7259	20.1402	3.2059			4.50284	5.91506	1.99719				9.63811	9.70658	0.0968331
	18.0822
	24.2993					13.2108						34.1547
AMN	20.7904	21.0573	3.11712			10.1045	11.6577	2.19645				38.2426	36.1986	2.89057
	27.2859
	36.3012					16.7969						5.9846
AMN + Cytokines	48.2689	37.2853	10.5261			19.4086	18.1028	1.84675				7.00985	6.49723	0.72496
	34.6433
	44.6556					18.4817						29.1646
AMN + Cytokines + LPS	48.8542	42.7177	7.30096			25.1436	21.8127	4.71068				65.163	47.1638	25.4547
	38.11
	47.2014					8.44022						8.45962
cALD	49.9381	45.0831	6.19201			12.0945	10.2674	2.58399				7.67737	8.06849	0.553133
	46.4224
	79.4323					14.421						10.8783
cALD + Cytokines	70.4981	65.4509	17.0739			7.78191	11.1015	4.69457				9.89314	10.3857	0.696609
	113.95
	117.703					7.70153						14.8139
cALD + Cytokines + LPS	95.527	109.06	11.8694			9.0187	8.36012	0.931381				15.3103	15.0621	0.350987
		IL-6/GAPDH
		Astrocytes		Neurons		Oligodendrocytes
Control		Mean	SD	Mean	SD	Mean	SD
	Control	0.906741	0.0792047	18.7526	2.27563	2.60012	0.207027
	Control + Cytokines	1.84867	0.618849	33.8158	5.0397	14.024	0.359557
AMN	Control + Cytokines + LPS	20.1402	3.2059	5.91506	1.99719	9.70658	0.0968331
	AMN	21.0573	3.11712	11.6577	2.19645	36.1986	2.89057
	AMN + Cytokines	37.2853	10.5261	18.1028	1.84675	6.49723	0.72496
ALD	AMN + Cytokines + LPS	42.7177	7.30096	21.8127	4.71068	47.1638	25.4547
	cALD	45.0831	6.19201	10.2674	2.58399	8.06849	0.553133
	cALD + Cytokines	65.4509	17.0739	11.1015	4.69457	10.3857	0.696609
	cALD + Cytokines + LPS	109.06	11.8694	8.36012	0.931381	15.0621	0.350987

## Sheet: Fig 6C
	mRNA GFAP/RPLP0 % of Control
		Mean	SD
Control	108.533					GFAP/GAPDH		Mann Whitney test
	95.7048					Average	SD		p value (confidence intervals 99%)
	95.7625	100	7.38953		Control	100	7.38953	Control vs Control+cytokines	0.05	*
Control + Cytokines	418.734				+ Cytokines	312.99	93.9362	Control vs Control+cytokines+LPS	0.05	*
	239.198				+ Cytokines+LPS	510.303	23.9168	Control+cytokines vs Control+cytokines+LPS	0.05	*
	281.04	312.99	93.9362
Control + Cytokines+LPS	485.267
	532.916				AMN	100	16.1236	AMN vs AMN+cytokines	0.05	*
	512.726	510.303	23.9168		+ Cytokines	524.009	51.4268	AMN vs AMN+cytokines+LPS	0.05	*
AMN	118.556				+ Cytokines+LPS	682.529	61.2778	AMN+cytokines vs AMN+cytokines+LPS	0.05	*
	92.0377
	89.4065	100	16.1236		cALD	100	9.47196	cALD vs cALD+cytokines	0.05	*
AMN + Cytokines	548.927				+ Cytokines	759.298	55.044	cALD vs cALD+cytokines+LPS	0.05	*
	558.23				+ Cytokines+LPS	1919.56	374.723	cALD+cytokines vs cALD+cytokines+LPS	0.05	*
	464.87	524.009	51.4268
AMN + Cytokines+LPS	752.193
	658.425
	636.967	682.529	61.2778
cALD	105.627
	89.0643
	105.308	100	9.47196
cALD + Cytokines	814.472
	704.385
	759.038	759.298	55.044
cALD + Cytokines+LPS	1510.54
	2246.3
	2001.85	1919.56	374.723

## Sheet: FIg 7A and 7B
		C26:0			C22:0			C26:0/C22:0					Mann Whitney test
		A	B	C	A	B	C				Mean	SD		p value (confidence intervals 99%)
Neurons	Control	0.02	0.03	0.03	0.27	0.27	0.38	0.0740741	0.111111	0.0789474	0.0880442	0.0201246	Control vs AMN	0.4787	ns
	AMN	0.04	0.03	0.04	0.42	0.42	0.4	0.0952381	0.0714286	0.1	0.0888889	0.0153074	Control vs cALD	0.05	*
	cALD	0.04	0.05	0.04	0.27	0.24	0.27	0.148148	0.208333	0.148148	0.16821	0.0347479	AMN vs Cald	0.05	*
Astrocytes	Control	0.05	0.05	0.04	0.88	0.9	0.78	0.0568182	0.0555556	0.0512821	0.0545519	0.00290132	Control vs AMN	0.05	*
	AMN	0.1	0.07	0.06	1.05	0.8	0.98	0.0952381	0.0875	0.0612245	0.0813209	0.0178288	Control vs cALD	0.05	*
	cALD	0.11	0.07	0.08	0.8	0.99	0.77	0.1375	0.0707071	0.103896	0.104034	0.0333967	AMN vs Cald	0.2	ns
Oligodendrocytes	Control	0.04	0.1	0.03	1.05	1.01	0.97	0.0380952	0.0990099	0.0309278	0.056011	0.0374102	Control vs AMN	0.05	*
	AMN	0.1	0.08	0.09	0.58	0.29	0.31	0.172414	0.275862	0.290323	0.246199	0.064308	Control vs cALD	0.05	*
	cALD	0.22	0.23	0.26	0.66	0.62	0.64	0.333333	0.370968	0.40625	0.370184	0.0364647	AMN vs Cald	0.05	*
		26:0 (ug/mg protein)					Mann Whitney test
		A	B	C	Mean	SD		p value (confidence intervals 99%)
Neurons	Control	0.09	0.13	0.13	0.116667	0.023094	Control vs AMN	0.2501	ns
	AMN	0.11	0.09	0.1	0.1	0.01	Control vs cALD	0.1729	ns
	cALD	0.09	0.09	0.1	0.0933333	0.0057735	AMN vs Cald	0.2398	ns
Astrocytes	Control	0.09	0.05	0.2	0.113333	0.0776745	Control vs AMN	0.0383	*
	AMN	0.26	0.4	0.3	0.32	0.072111	Control vs cALD	0.0383	*
	cALD	0.51	0.45	0.41	0.456667	0.0503322	AMN vs Cald	0.05	*
Oligodendrocytes	Control	0.25	0.16	0.18	0.196667	0.0472582	Control vs AMN	0.05	*
	AMN	0.43	0.29	0.35	0.356667	0.0702377	Control vs cALD	0.05	*
	cALD	0.8	0.82	1.1	0.906667	0.16773	AMN vs Cald	0.05	*

## Sheet: Fig 7C
		ELOVL1/GAPDH							ELOVL1/GAPDH		Mann Whitney test
		% of control	Mean	SD					% of control	SD		p value (confidence intervals 99%)
Neurons	Control	95.9029					Neurons	Control	100	3.83014	Control vs AMN	0.1	ns
		100.606						AMN	105.81	3.61964	Control vs cALD	0.1	ns
		103.491	100	3.83014				cALD	149.846	49.4353	AMN vs Cald	0.35	ns
	AMN	106.062					Astrocytes	Control	100	9.72595	Control vs AMN	0.05	*
		109.297						AMN	156.703	9.11599	Control vs cALD	0.05	*
		102.071	105.81	3.61964				cALD	279.34	39.1659	AMN vs Cald	0.05	*
	cALD	101.547					Oligodendrocytes	Control	100	13.255	Control vs AMN	0.0103	*
		147.646						AMN	318.103	100.918	Control vs cALD	0.05	*
		200.344	149.846	49.4353				cALD	1023.49	223.82	AMN vs Cald	0.05	*
Astrocytes	Control	100.845
		89.8789
		109.276	100	9.72595
	AMN	161.361
		162.549
		146.199	156.703	9.11599
	cALD	269.752
		245.859
		322.41	279.34	39.1659
Oligodendrocytes	Control	102.228
		112
		85.772	100	13.255
	AMN	422.498
		221.064
		310.748	318.103	100.918
	cALD	773.49
		1091.73
		1205.24	1023.49	223.82
